# Supplementary material for: Induction, Proliferation, Regeneration and Kinsenoside and Flavonoid Content Analysis of the Anoectochilus roxburghii (Wall.) Lindl Protocorm-like Body
Source: Plants (Basel). 2022 Sep 21;11(19):2465. doi: 10.3390/plants11192465 (PMC9570929; doi:10.3390/plants11192465)
Supplement: Supplementary file 1 [file plants-11-02465-s001.zip]

Archive with 1 entries (1 files):
- plants-1776084-supplementary.pdf
